# Supplementary material for: Validation of an Effective Protocol for Culicoides Latreille (Diptera: Ceratopogonidae) Detection Using eDNA Metabarcoding
Source: Insects. 2021 Apr 30;12(5):401. doi: 10.3390/insects12050401 (PMC8146839; doi:10.3390/insects12050401)
Supplement: Supplementary file 1 [file insects-12-00401-s001.zip]

Archive with 3 entries (2 files):
- insects-1180709-supplementary/
- insects-1180709-supplementary/Supplementary Material 1.html
- insects-1180709-supplementary/Table S1.pdf
